# Supplementary material for: Pharmacological Mechanisms Underlying the Therapeutic Effects of Danhong Injection on Cerebral Ischemia
Source: Evid Based Complement Alternat Med. 2021 May 21;2021:5584809. doi: 10.1155/2021/5584809 (PMC8163534; doi:10.1155/2021/5584809)
Supplement: Supplementary Materials — Table S1: the 37 candidate compounds of Danhong injection. Table S2: the 371 putative target proteins for the compounds. Table S3: the 413 IS-associated Homo sapiens target proteins from CTD with an inference score of ≥50. Table S4: the 61 IS-associated target proteins of Homo sapiens from Genecards with an inference score of ≥30. Table S5: degree centrality of nodes in PPI network. Table S6: betweenness centrality of nodes in the PPI network. Table S7: the GO functional enrichment analysis of diterpenoid quinones. Table S8: the KEGG pathway enrichment of diterpenoid quinones. Table S9: the KEGG pathway enrichment of DHI compounds. [file 5584809.f1.zip]

Archive with 10 entries (10 files):
- 5584809.f1/S1 (2).pdf
- 5584809.f1/S2 (2).pdf
- 5584809.f1/S2 (3).pdf
- 5584809.f1/S3 (2).pdf
- 5584809.f1/S4 (2).pdf
- 5584809.f1/S5 (2).pdf
- 5584809.f1/S6 (2).pdf
- 5584809.f1/S7 (1).pdf
- 5584809.f1/S8 (1).pdf
- 5584809.f1/S9 (1).pdf
